# Supplementary material for: Core, Coating, or Corona? The Importance of Considering Protein Coronas in nano-QSPR Modeling of Zeta Potential
Source: ACS Nano. 2023 Jan 18;17(3):1989–97. doi: 10.1021/acsnano.2c06977 (PMC9933600; doi:10.1021/acsnano.2c06977)
Supplement: Supplementary file 1 — nn2c06977_si_003.xlsx [file nn2c06977_si_003.xlsx]

## Sheet: Title
Core, coating, or corona? The importance of considering protein coronas in nano-QSPR modeling of zeta potential
Selvaraj Sengottiyan1, Alicja Mikolajczyk1,2∗, Karolina Jagiełło1,2, Marta Swirog1 and Tomasz Puzyn1,2∗
1Laboratory of Environmental Chemometrics, Faculty of Chemistry, University of Gdansk, Wita Stwosza 63, Gdansk, 80–308 Poland
2QSARLab, Trzy Lipy 3, 80-172 Gdansk, Poland
Corresponding authors
*E-mail: tomasz.puzyn@ug.edu.pl (Prof. dr. hab. Tomasz Puzyn); alicja.mikolajczyk@ug.edu.pl (Dr. Alicja Mikołajczyk)

## Sheet: Table S1
Table S1. Characterization of polymer nanoparticles used in the study.
SAMPLE ID	Main polymer	Short name of polymer	Functionalization	Particle size	Zeta potential	Fibrinogen	Albumin	IgG γ	PLS, 6*	clusterin	IgM	Ig light chain	Apo C-III	U2	α-1-antitrypsin	IgD	C3 β	Ig γ-1 chain C	Ig κ chain C	Apo A-I	antithrombin III	Ig λ-like polypeptide 5	Ig heavy chain V-III	Vitronectin	β2-glycoprotein	Apo E	Ig γ-3 chain C	prothrombin	CD5 antigen-like	ceruloplasmin	complement C1r subcomponent	haptoglobin	haptoglobin-relate protein	coagulation factor IX	coagulation factor X	fibrinogen γ chain	kininogen-1	fibrinogen β chain	fibrinogen α chain	complement C3	Apo B-100	Ig μ chain C region	complement C1q subcomponent subunit β	Keratin type II cuticular Hb6	coagulation factor XIII A chain	complement C1r subcomponent	Ig γ-2 chain C	keratin	Ig heavy chain V-III
1	Polystyrene	PS	Unfunctionalized	140nm	NA	0.38	0.2	0.09	0.05	0.02	0.02	0.02	0	0	0	0	0	0	0	0	0	0	0	0	0	0	0	0	0	0	0	0	0	0	0	0	0	0	0	0	0	0	0	0	0	0	0	0	0
1A	Polystyrene	PS	With 2-hydroxyethyl acrylate	650nm	NA	0.5	0	0.13	0.15	0	0.02	0.03	0.02	0	0	0	0	0	0	0	0	0	0	0	0	0	0	0	0	0	0	0	0	0	0	0	0	0	0	0	0	0	0	0	0	0	0	0	0
1B	Polystyrene	PS	With hydroxyethyl methacrylate	90nm	NA	0.25	0.23	0.15	0	0.03	0.02	0.04	0	0.04	0.02	0	0	0	0	0	0	0	0	0	0	0	0	0	0	0	0	0	0	0	0	0	0	0	0	0	0	0	0	0	0	0	0	0	0
1C	Polystyrene	PS	With (dimethylamino) ethyl methacrylate	90nm	NA	0.56	0.08	0	0	0	0.02	0	0	0	0.02	0.02	0.02	0	0	0	0	0	0	0	0	0	0	0	0	0	0	0	0	0	0	0	0	0	0	0	0	0	0	0	0	0	0	0	0
1D	Polystyrene	PS	Carboxyl functionalized (–COOH)	150nm	-4	0	0	0	0	0.17	0	0	0	0	0	0	0	0.21	0.2	0.13	0.03	0.02	0.02	0	0	0	0	0	0	0	0	0	0	0	0	0	0	0	0	0	0	0	0	0	0	0	0	0	0
1E	Polystyrene	PS	Carboxyl functionalized (–COOH)	130nm	-30	0	0	0	0	~18%	0	0	0	0	0	0	0	0	0	~18%	0	0	0	~28%	~16%	~14%	0	0	0	0	0	0	0	0	0	0	0	0	0	0	0	0	0	0	0	0	0	0	0
1F	Polystyrene	PS	Carboxyl functionalized (–COOH)	140nm	-10	0	0	0	0	0	0	0	0	0	0	0	0	0.24	0.21	0.03	0.03	0	0	0.11	0	0.03	0.03	0.03	0	0	0	0	0	0	0	0	0	0	0	0	0	0	0	0	0	0	0	0	0
1G	Polystyrene	PS	Carboxyl functionalized (–COOH)	120nm	-60	0	0	0	0	0	0	0	0	0	0	0	0	0	0	0	0	0	0	0	0	0	0	0.06	0.12	0.11	0.06	0.04	0	0.03	0.03	0	0	0	0	0	0	0	0	0	0	0	0	0	0
1H	Polystyrene	PS	Carboxyl functionalized (–COOH)	230nm	-70	0	0.36	0	0	0	0	0	0	0	0	0	0	0.06	0.06	0	0	0	0	0.04	0	0.06	0	0	0	0	0	0	0	0	0	0.05	0.04	0.03	0	0	0	0	0	0	0	0	0	0	0
1J	Polystyrene	PS	–COOH + IgG-depleted plasma	160nm	-15	0	0	0	0	~16%	0	0	0	0	0	0	0	0	0	0	0	0	0	~22%	0	0	0	0	0	0	0	0	0	0	0	~22%	0	~20%	~18%	0	0	0	0	0	0	0	0	0	0
1K	Polystyrene	PS	–COOH covalently linked to CD63	230nm	-30	0	0.43	0	0	0.04	0	0	0	0	0	0	0	0.06	0.07	0.03	0	0	0	0	0	0	0	0	0	0	0	0	0	0	0	0	0	0	0	0.03	0.03	0	0	0	0	0	0	0	0
1L	Polystyrene	PS	COOH precoated with CD63	230nm	-40	0	0.33	0	0	0.03	0	0	0	0	0	0	0	0.05	0.09	0	0	0	0	0	0	0	0	0	0	0	0	0	0	0	0	0	0	0	0	0.04	0	0.07	0	0	0	0	0	0	0
1M	Polystyrene	PS	COOH covalently linked to IgG	230nm	-30	0	0.47	0	0	0.06	0	0	0	0	0	0	0	0.06	0.06	0.02	0	0	0	0	0	0	0	0	0	0	0	0	0	0	0	0	0	0	0	0.03	0.03	0	0	0	0	0	0	0	0
1N	Polystyrene	PS	COOH precoated with IgG	230nm	-30	0	0.24	0	0	0.04	0	0	0	0	0	0	0	0.05	0.08	0.04	0	0	0	0	0	0	0	0	0	0	0	0	0	0	0	0	0	0	0	0.04	0	0.1	0.04	0.3	0	0	0	0	0
1O	Polystyrene	PS	Amine functionalized (–NH2)	150nm	5	0	~14%	0	0	0.3	0	0	0	0	0	0	0	0	0	~14%	~14%	0	0	~14%	0	0	0	0	0	0	0	0	0	0	0	0	0	0	0	0	0	0	0	0	0	0	0	0	0
1P	Polystyrene	PS	Amine functionalized (–NH2)	120nm	50	0	0	0	0	0	0	0	0	0	0	0	0	0	0	0	0	0	0	0	0	0	0	0.04	0.07	0.06	0	0.03	0.02	0	0	0	0	0	0	0	0	0	0	0	0.05	0.03	0	0	0
1Q	Polystyrene	PS	Amine functionalized (–NH2)	150nm	10	0	0	0	0	0.14	0	0	0	0	0	0	0	0.27	0.22	0.09	0	0	0	0	0	0	0.03	0	0	0	0	0	0	0	0	0	0	0	0	0	0	0	0	0	0	0	0.03	0.02	0.02
1R	Polystyrene	PS	Amine functionalized (–NH2)	150nm	5	0	0.06	0	0	0.63	0	0	0	0	0	0	0	0	0	0.14	0	0	0	0	0	0.03	0	0	0	0	0	0	0	0	0	0	0	0	0	0	0	0	0	0	0	0	0	0	0
1S	Polystyrene	PS	Amine functionalized (–NH2)	150nm	10	0	0	0	0	0.14	0	0	0	0	0	0	0	0.27	0.22	0.09	0	0	0	0	0	0	0.03	0	0	0	0	0	0	0	0	0	0	0	0	0	0	0	0	0	0	0	0.03	0.02	0.02
1T	Polystyrene	PS	–NH2 + IgG-depleted plasma	160nm	-30	0	~14%	0	0	0.3	0	0	0	0	0	0	0	0	0	0	~14%	0	0	~14%	0	0	0	0	0	0	0	0	0	0	0	0	0	0	0	0	0	0	0	0	0	0	0	0	0
1U	Polystyrene	PS	PEGylated surfactant	130NM	-15	0	0.03	0	0	0.31	0	0	0	0	0	0	0	0.07	0.1	0.11	0	0	0	0	0	0.03	0	0	0	0	0	0	0	0	0	0	0	0	0	0	0	0	0	0	0	0	0	0	0
1V	Polystyrene	PS	PEGylated surfactant	130nm	-10	0	0.16	0	0	0	0	0	0	0	0	0	0	0.09	0.11	0	0	0	0	0	0	0	0.02	0	0	0	0	0.03	0	0	0	0	0	0	0	0	0	0.03	0	0	0	0	0	0	0
1W	Polystyrene	PS	Polyglycerol/cholesterol	560nm	-30	0.18	0	0	0	0.6	0	0	0	0	0	0	0	0	0	0	0	0	0	0	0	0	0	0	0	0	0	0	0	0	0	0	0	0	0	0	0	0	0	0	0	0	0	0	0
1X	Polystyrene	PS	Phosphonylated polyglycerol/cholesterol	340nm	-66	0	0	0	0	0.2	0	0	0	0	0	0	0	0	0	0	0	0	0	0	0	0	0	0	0	0	0	0	0	0	0	0	0	0	0	0	0	0	0	0	0	0	0	0	0
2	Polylactic acid	PLA	Unfunctionalized	300nm	NA	0	0.02	0	0	0	0	0	0	0	0	0	0	0	0	0.02	0.24	0	0	0	0	0.05	0	0	0	0	0	0	0	0	0	0.05	0	0	0	0	0	0	0	0	0	0	0	0	0
2A	Polylactic acid	PLA	PEG	160-270nm	-65	1	1	0	0	1	0	0	1	0	0	0	0	0	0	1	0	0	0	0	0	1	0	0	0	0	0	0	0	0	0	0	0	0	0	0	0	0	0	0	0	0	0	0	0
3	Poly lactic-co-glygolic acid	PLGA	Unfunctionalized	170nm	-25	1	1	0	0	0	0	0	0	0	0	0	0	0	1	1	0	0	0	0	0	1	0	0	0	0	0	0	0	0	0	0	0	0	0	0	0	0	0	0	0	0	0	0	0
3A	Poly lactic-co-glygolic acid	PLGA	Didodecyldimethyl-ammonium bromide	70nm	45	0	1	0	0	1	0	0	1	0	0	0	0	0	0	1	1	0	0	0	0	1	0	1	0	0	0	0	0	0	0	0	0	0	0	1	0	0	0	0	0	0	0	0	0
3B	Poly lactic-co-glygolic acid	PLGA	Didodecyldimethyl-ammonium bromide/PEG	100nm	15	0	1	0	0	1	0	0	1	0	0	0	0	0	0	0	0	0	0	0	0	1	0	1	0	0	0	0	0	0	0	0	0	0	0	1	0	0	0	0	0	0	0	0	0
4	Poly ɛ-caprolactone	PCL	Unfunctionalized	200nm	-60	0	0	0	0	0	0	0	0.009	0	0	0	0	0	0	0.013	0	0	0	0	0	0.004	0	0	0	0	0	0	0	0	0	0	0	0	0	0	0	0	0	0	0	0	0	0	0
4A	Poly ɛ-caprolactone	PCL	Dextran 5 kDa	140nm	-20	0	1.3%	0	0	0	0	0	0	0	0	0	0	0	0	10.7%	0	0	0	0	0	0.004	0	0	0	0	0	0	7.3%	0	0	2.9%	0	7.3%	2.2%	0	0	0	0	0	0	0	0	0	0
4B	Poly ɛ-caprolactone	PCL	Dextran 40 kDa	150nm	-5	0	1.8%	8.7%	0	0	0	12.1%	2.5%	0	0	0	0	0	0	22.6%	0	0	0	0	0	0.068	0	0	0	0	0	0	3.2%	0	0	3.8%	0	0	2.1%	0	0	0	0	0	0	0	0	0	0
4C	Poly ɛ-caprolactone	PCL	PEG	220nm	-10	0	2.2%	3.9%	0	0	0	7.5%	0	0	0	0	0	0	0	14.0%	0	0	0	0	0	13.3%	0	0	0	0	0	0	3.9%	0	0	7.4%	0	0	1.6%	0	0	0	0	0	0	0	0	0	0
5	Poly(isobutylcyanoacrylate)	PIBCA	Dextran coated	215nm	-15	Fibrinogen > Apo A-I > albumin > IgG > Apo C-III	0	0	0	0	0	0	0	0	0	0	0	0	0	0	0	0	0	0	0	0	0	0	0	0	0	0	0	0	0	0	0	0	0	0	0	0	0	0	0	0	0	0	0
5A	Poly(isobutylcyanoacrylate)	PIBCA	Heparin coated	90nm	-50	IgG > fibrinogen > Apo A-I > albumin	0	0	0	0	0	0	0	0	0	0	0	0	0	0	0	0	0	0	0	0	0	0	0	0	0	0	0	0	0	0	0	0	0	0	0	0	0	0	0	0	0	0	0
5B	Poly(isobutylcyanoacrylate)	PIBCA	Dextran-heparin coated	190nm	-25	Fibrinogen > IgG > serotransferrin	0	0	0	0	0	0	0	0	0	0	0	0	0	0	0	0	0	0	0	0	0	0	0	0	0	0	0	0	0	0	0	0	0	0	0	0	0	0	0	0	0	0	0
6	N-isopropylacrylamide/Ntert-butylacrylamide	NIPAM/BAM	Unfunctionalized	70-200nm	NA	0	1	0	0	0	0	0	0	0	0	0	0	0	0	1	0	0	0	0	0	1	0	0	0	0	0	0	0	0	0	0	0	0	0	0	0	0	0	0	0	0	0	0	0
7	poly(hexadecyl cyanoacrylate	PHDCA	Unfunctionalized	165nm	-20	0	0.103	13.11%	0	0	9.77%	7.81%	2.81%	0	0	0	0	0	0	8.61%	0	0	0	0	0	0	0	0	0	0	0	0	0	0	0	0	0	0	0	0	0	0	0	0	0	0	0	0	0
7A	poly(hexadecyl cyanoacrylate	PHDCA	PEG	170nm	-20	0	21.26%	0	0	0	14.54%	9.35%	0	0	0	0	0	0	0	5.08%	0	0	0	0	0	0	0	0	0	0	0	0	0	0	0	0	0	0	0	0	0	0	0	0	0	0	0	0	0
8	PGMA (poly(glycidyl methacrylate)	PGMA	Unfunctionalized	140nm	10	Apo A-I > albumin > Ig κ chain >α-1-antitrypsin > Apo E	0	0	0	0	0	0	0	0	0	0	0	0	0	0	0	0	0	0	0	0	0	0	0	0	0	0	0	0	0	0	0	0	0	0	0	0	0	0	0	0	0	0	0
8A	PGMA (poly(glycidyl methacrylate)	PGMA	PEGylated	180nm	20	Albumin > Apo A-I > serotransferrin >Ig κ chain > antithrombin-III	0	0	0	0	0	0	0	0	0	0	0	0	0	0	0	0	0	0	0	0	0	0	0	0	0	0	0	0	0	0	0	0	0	0	0	0	0	0	0	0	0	0	0
[truncated: 35 more columns]

## Sheet: Table S2
Table S2. Characterization of the corona used in the study.
Sample ID	Sample name	CORE	COATINGS	Particle size	PROTEINS
					Fibrinogen	Albumin	IgG γ	PLS, 6*	clusterin	IgM	Ig light chain	Apo C-III	U2	α-1-antitrypsin	IgD	C3 β	Ig γ-1 chain C	Ig κ chain C	Apo A-I	antithrombin III	Ig λ-like polypeptide 5	Ig heavy chain V-III	Vitronectin	β2-glycoprotein	Apo E	Ig γ-3 chain C	prothrombin	CD5 antigen-like	ceruloplasmin	complement C1r subcomponent	haptoglobin	haptoglobin-relate protein	coagulation factor IX	coagulation factor X	fibrinogen γ chain	kininogen-1	fibrinogen β chain	fibrinogen α chain	complement C3	Apo B-100	Ig μ chain C region	complement C1q subcomponent subunit β	Keratin type II cuticular Hb6	coagulation factor XIII A chain	complement C1r subcomponent	Ig γ-2 chain C	keratin	Ig heavy chain V-III	Apo A-IV
5	PS_CF_5	Polystyrene	Carboxyl functional_5	230	0	0	0	0	1	0	0	0	0	0	0	0	1	1	1	1	1	1	0	0	0	0	0	0	0	0	0	0	0	0	0	0	0	0	0	0	0	0	0	0	0	0	0	0	0
4	PS_CF_4	Polystyrene	Carboxyl functional_4	120	0	0	0	0	1	0	0	0	0	0	0	0	0	0	1	0	0	0	1	1	1	0	0	0	0	0	0	0	0	0	0	0	0	0	0	0	0	0	0	0	0	0	0	0	0
18	PIBCA_HC	Poly(isobutylcyanoacrylate)	Heparin coated	90	0	0	0	0	0	0	0	0	0	0	0	0	1	1	1	1	0	0	1	0	1	1	1	0	0	0	0	0	0	0	0	0	0	0	0	0	0	0	0	0	0	0	0	0	0
2	PS_CF_2	Polystyrene	Carboxyl functional_2	130	0	0	0	0	0	0	0	0	0	0	0	0	0	0	0	0	0	0	0	0	0	0	1	1	1	1	1	0	1	1	0	0	0	0	0	0	0	0	0	0	0	0	0	0	0
11	PS_Pol	Polystyrene	Polyglycerol	560	0	1	0	0	0	0	0	0	0	0	0	0	1	1	0	0	0	0	1	0	1	0	0	0	0	0	0	0	0	0	1	1	1	0	0	0	0	0	0	0	0	0	0	0	0
15	PCL_D_5	Poly ɛ-caprolactone	Dextran 5	140	0	1	0	0	1	0	0	0	0	0	0	0	0	0	1	1	0	0	1	0	0	0	0	0	0	0	0	0	0	0	0	0	0	0	0	0	0	0	0	0	0	0	0	0	0
19	PHDCA_PEG	Poly(hexadecyl cyanoacrylate)	Poly ethylene glycol	170	0	0	0	0	0	0	0	0	0	0	0	0	0	0	0	0	0	0	0	0	0	0	0	1	1	0	1	1	0	0	0	0	0	0	0	0	0	0	0	1	1	0	0	0	0
17	PIBCA_DC	Poly(isobutylcyanoacrylate)	Dextran coated	215	0	0	0	0	1	0	0	0	0	0	0	0	1	1	1	0	0	0	0	0	0	1	0	0	0	0	0	0	0	0	0	0	0	0	0	0	0	0	0	0	0	1	1	1	0
3	PS_CF_3	Polystyrene	Carboxyl functional_3	140	0	1	0	0	1	0	0	0	0	0	0	0	0	0	1	0	0	0	0	0	1	0	0	0	0	0	0	0	0	0	0	0	0	0	0	0	0	0	0	0	0	0	0	0	1
14	PCL_PEG	Poly ɛ-caprolactone	Poly ethylene glycol	220	0	0	0	0	1	0	0	0	0	0	0	0	1	1	1	0	0	0	0	0	0	1	0	0	0	0	0	0	0	0	0	0	0	0	0	0	0	0	0	0	0	1	1	1	0
16	PCL_D_40	Poly ɛ-caprolactone	Dextran 40	150	1	0	0	0	1	0	0	0	0	0	0	0	0	0	0	0	0	0	0	0	0	0	0	0	0	0	0	0	0	0	0	0	0	0	0	0	0	0	0	0	0	0	0	0	0
1	PS_CF_1	Polystyrene	Carboxyl functional_1	150	0	1	0	0	1	0	0	1	0	0	0	0	0	0	1	1	0	0	0	0	1	0	1	0	0	0	0	0	0	0	0	0	0	0	1	0	0	0	0	0	0	0	0	0	0
6	PS_AF_1	Polystyrene	Amino functional_1	150	0	1	0	0	1	0	0	1	0	0	0	0	0	0	0	0	0	0	0	0	1	0	1	0	0	0	0	0	0	0	0	0	0	0	1	0	0	0	0	0	0	0	0	0	0
9	PS_AF_4	Polystyrene	Amino functional_4	150	0	1	1	0	0	0	1	0	0	0	0	0	0	0	1	0	0	0	0	0	1	0	0	0	0	0	0	1	0	0	1	0	0	1	0	0	0	0	0	0	0	0	0	0	1
8	PS_AF_3	Polystyrene	Amino functional_3	150	0	1	0	0	0	0	0	0	0	0	0	0	0	0	1	0	0	0	0	0	1	0	0	0	0	0	0	1	0	0	1	0	1	1	0	0	0	0	0	0	0	0	0	0	1
10	PS_AF_5	Polystyrene	Amino functional_5	150	0	1	1	0	0	0	1	1	0	0	0	0	0	0	1	0	0	0	0	0	1	0	0	0	0	0	0	1	0	0	1	0	0	1	0	0	0	0	0	0	0	0	0	0	1
13	PLGA_DA_2	Poly lactic-co-glygolic acid	Didodecyl ammonium_2	100	1	1	0	0	0	0	0	1	0	0	0	0	0	0	1	0	0	0	0	0	0	0	0	0	0	0	0	0	0	0	0	0	0	0	0	0	0	0	0	0	0	0	0	0	0
20	PGMA_PEG	PGMA (poly(glycidyl methacrylate)	Poly ethylene glycol	180	1	1	0	0	0	0	0	0	0	0	0	0	0	0	1	0	0	0	0	0	0	0	0	0	0	0	0	0	0	0	0	0	0	0	0	0	0	0	0	0	0	0	0	0	0
12	PLGA_DA_1	Poly lactic-co-glygolic acid	Didodecyl ammonium_1	70	0	1	0	0	0	1	1	0	0	0	0	0	0	0	1	0	0	0	0	0	0	0	0	0	0	0	0	0	0	0	0	0	0	0	0	0	0	0	0	0	0	0	0	0	1
7	PS_AF_2	Polystyrene	Amino functional_2	120	0	1	0	0	0	0	0	0	0	0	0	0	0	1	1	1	0	0	0	0	0	0	0	0	0	0	0	0	0	0	0	0	0	0	0	0	0	0	0	0	0	0	0	0	0
[truncated: 35 more columns]

## Sheet: Table S3
Table S3. Calculated descriptors for PNPs core, coating and corona characterization.
Sample ID	Sample name	CORE(X1-X33)																																		COATINGS(X34-X68)
		Particle size	MW - P	AMW - P	Sv - P	Se -P	Sp - P	Si - P	Mv - P	Me - P	Mp - P	Mi - P	GD - P	Nat - P	Nsk - P	Nta - P	Nbt - P	Nbo - P	Nbm - P	SCBO - P	RBN - P	RBF - P	Ndb - P	Nab - P	Nh - P	Nc - P	nN - P	No - P	nHet - P	H% - P	C% - P	N% - P	O% - P	nCsp3 - P	nCsp2 - P	MW - C	AMW - C	Sv - C	Se - C	Sp - C	Si - C	Mv - C	Me - C	Mp - C	Mi - C	GD - C	Nat - C	Nsk - C	nTA - C
5	PS_CF_5	230	224.37	6.0641	22.268	35.836	24.614	41.152	0.6018	0.9685	0.6652	1.1122	0.1324	37	17	2	38	18	12	24	4	0.1053	0	12	20	17	0	0	0	54.0541	45.9459	0	0	5	12	46.03	9.206	2.9564	5.5382	2.6704	5.834	0.5913	1.1076	0.5341	1.1668	0.6667	5	3	2
4	PS_CF_4	120	224.37	6.0641	22.268	35.836	24.614	41.152	0.6018	0.9685	0.6652	1.1122	0.1324	37	17	2	38	18	12	24	4	0.1053	0	12	20	17	0	0	0	54.0541	45.9459	0	0	5	12	46.03	9.206	2.9564	5.5382	2.6704	5.834	0.5913	1.1076	0.5341	1.1668	0.6667	5	3	2
18	PIBCA_HC	90	298.43	6.3496	26.2236	47.116	27.9662	53.8166	0.5579	1.0025	0.595	1.145	0.0952	47	21	8	46	20	4	24	12	0.2609	4	0	26	15	2	4	6	55.3191	31.9149	4.2553	8.5106	11	4	1135.05	10.1344	70.9619	122.368	68.2944	128.648	0.6336	1.0926	0.6098	1.1486	0.0302	112	70	27
2	PS_CF_2	130	224.37	6.0641	22.268	35.836	24.614	41.152	0.6018	0.9685	0.6652	1.1122	0.1324	37	17	2	38	18	12	24	4	0.1053	0	12	20	17	0	0	0	54.0541	45.9459	0	0	5	12	46.03	9.206	2.9564	5.5382	2.6704	5.834	0.5913	1.1076	0.5341	1.1668	0.6667	5	3	2
11	PS_Pol	560	224.37	6.0641	22.268	35.836	24.614	41.152	0.6018	0.9685	0.6652	1.1122	0.1324	37	17	2	38	18	12	24	4	0.1053	0	12	20	17	0	0	0	54.0541	45.9459	0	0	5	12	150.2	6.2583	12.5468	24.4944	13.1478	27.744	0.5228	1.0206	0.5478	1.156	0.2	24	10	4
15	PCL_D_5	140	244.37	5.9602	22.1808	40.9124	23.9548	46.82	0.541	0.9979	0.5843	1.142	0.1176	41	17	4	40	16	2	18	12	0.3	2	0	24	13	0	4	4	58.5366	31.7073	0	9.7561	11	2	504.5	7.6439	37.8656	69.3744	37.4544	75.9936	0.5737	1.0511	0.5675	1.1514	0.0624	66	34	12
19	PHDCA_PEG	170	635.15	5.3374	62.8668	116.322	70.2398	135.781	0.5283	0.9775	0.5903	1.141	0.0444	119	45	6	118	44	4	48	38	0.322	4	0	74	39	2	4	6	62.1849	32.7731	1.6807	3.3613	35	4	90.14	5.6338	8.0636	16.0726	8.716	18.4948	0.504	1.0045	0.5448	1.1559	0.3333	16	6	2
17	PIBCA_DC	215	298.43	6.3496	26.2236	47.116	27.9662	53.8166	0.5579	1.0025	0.595	1.145	0.0952	47	21	8	46	20	4	24	12	0.2609	4	0	26	15	2	4	6	55.3191	31.9149	4.2553	8.5106	11	4	504.5	7.6439	37.8656	69.3744	37.4544	75.9936	0.5737	1.0511	0.5675	1.1514	0.0624	66	34	12
3	PS_CF_3	140	224.37	6.0641	22.268	35.836	24.614	41.152	0.6018	0.9685	0.6652	1.1122	0.1324	37	17	2	38	18	12	24	4	0.1053	0	12	20	17	0	0	0	54.0541	45.9459	0	0	5	12	46.03	9.206	2.9564	5.5382	2.6704	5.834	0.5913	1.1076	0.5341	1.1668	0.6667	5	3	2
14	PCL_PEG	220	244.37	5.9602	22.1808	40.9124	23.9548	46.82	0.541	0.9979	0.5843	1.142	0.1176	41	17	4	40	16	2	18	12	0.3	2	0	24	13	0	4	4	58.5366	31.7073	0	9.7561	11	2	90.14	5.6338	8.0636	16.0726	8.716	18.4948	0.504	1.0045	0.5448	1.1559	0.3333	16	6	2
16	PCL_D_40	150	244.37	5.9602	22.1808	40.9124	23.9548	46.82	0.541	0.9979	0.5843	1.142	0.1176	41	17	4	40	16	2	18	12	0.3	2	0	24	13	0	4	4	58.5366	31.7073	0	9.7561	11	2	504.5	7.6439	37.8656	69.3744	37.4544	75.9936	0.5737	1.0511	0.5675	1.1514	0.0624	66	34	12
1	PS_CF_1	150	224.37	6.0641	22.268	35.836	24.614	41.152	0.6018	0.9685	0.6652	1.1122	0.1324	37	17	2	38	18	12	24	4	0.1053	0	12	20	17	0	0	0	54.0541	45.9459	0	0	5	12	46.03	9.206	2.9564	5.5382	2.6704	5.834	0.5913	1.1076	0.5341	1.1668	0.6667	5	3	2
6	PS_AF_1	150	224.37	6.0641	22.268	35.836	24.614	41.152	0.6018	0.9685	0.6652	1.1122	0.1324	37	17	2	38	18	12	24	4	0.1053	0	12	20	17	0	0	0	54.0541	45.9459	0	0	5	12	17.04	4.26	1.5482	3.9854	1.7671	4.9135	0.3871	0.9964	0.4418	1.2284	0	4	1	0
9	PS_AF_4	150	224.37	6.0641	22.268	35.836	24.614	41.152	0.6018	0.9685	0.6652	1.1122	0.1324	37	17	2	38	18	12	24	4	0.1053	0	12	20	17	0	0	0	54.0541	45.9459	0	0	5	12	17.04	4.26	1.5482	3.9854	1.7671	4.9135	0.3871	0.9964	0.4418	1.2284	0	4	1	0
8	PS_AF_3	150	224.37	6.0641	22.268	35.836	24.614	41.152	0.6018	0.9685	0.6652	1.1122	0.1324	37	17	2	38	18	12	24	4	0.1053	0	12	20	17	0	0	0	54.0541	45.9459	0	0	5	12	17.04	4.26	1.5482	3.9854	1.7671	4.9135	0.3871	0.9964	0.4418	1.2284	0	4	1	0
10	PS_AF_5	150	224.37	6.0641	22.268	35.836	24.614	41.152	0.6018	0.9685	0.6652	1.1122	0.1324	37	17	2	38	18	12	24	4	0.1053	0	12	20	17	0	0	0	54.0541	45.9459	0	0	5	12	17.04	4.26	1.5482	3.9854	1.7671	4.9135	0.3871	0.9964	0.4418	1.2284	0	4	1	0
13	PLGA_DA_2	100	148.13	8.2294	10.6812	19.1709	10.3181	20.7078	0.5934	1.0651	0.5732	1.1504	0.2	18	10	5	17	9	2	11	4	0.2353	2	0	8	5	0	5	5	44.4444	27.7778	0	27.7778	3	2	382.83	4.6124	41.5084	79.9008	47.9442	94.9163	0.5001	0.9627	0.5776	1.1436	0.0741	83	27	4
20	PGMA_PEG_P	180	272.33	6.9828	22.5568	39.7998	23.341	44.4084	0.5784	1.0205	0.5985	1.1387	0.117	39	19	4	40	20	2	22	10	0.25	2	0	20	13	0	6	6	51.2821	33.3333	0	15.3846	11	2	90.14	5.6338	8.0636	16.0726	8.716	18.4948	0.504	1.0045	0.5448	1.1559	0.3333	16	6	2
12	PLGA_DA_1	70	148.13	8.2294	10.6812	19.1709	10.3181	20.7078	0.5934	1.0651	0.5732	1.1504	0.2	18	10	5	17	9	2	11	4	0.2353	2	0	8	5	0	5	5	44.4444	27.7778	0	27.7778	3	2	382.83	4.6124	41.5084	79.9008	47.9442	94.9163	0.5001	0.9627	0.5776	1.1436	0.0741	83	27	4
7	PS_AF_2	120	224.37	6.0641	22.268	35.836	24.614	41.152	0.6018	0.9685	0.6652	1.1122	0.1324	37	17	2	38	18	12	24	4	0.1053	0	12	20	17	0	0	0	54.0541	45.9459	0	0	5	12	17.04	4.26	1.5482	3.9854	1.7671	4.9135	0.3871	0.9964	0.4418	1.2284	0	4	1	0
[truncated: 101 more columns]

## Sheet: Table S4
Table S4. Summary of the data used for the nano-QSPR model development.
ID	Sample name	Descriptors					Zeta potential (y)	Dataset splitting
		core	coating	corona
		AMW - P	nCsp2 - C	complement C1r subcomponent	Apo A-I	kininogen-1
5	PS_CF_5	6.06405	1	0	0	1	-70	T
4	PS_CF_4	6.06405	1	0	0	0	-60	T
18	PIBCA_HC	6.34957	3	0	1	0	-50	V
2	PS_CF_2	6.06405	1	0	1	0	-30	T
11	PS_Pol	6.06405	0	0	0	0	-30	T
15	PCL_D_5	5.96024	1	0	1	0	-20	V
19	PHDCA_PEG	5.33739	0	0	1	0	-20	T
17	PIBCA_DC	6.34957	1	0	1	0	-15	T
3	PS_CF_3	6.06405	1	0	1	0	-10	T
14	PCL_PEG	5.96024	0	0	1	0	-10	V
16	PCL_D_40	5.96024	1	0	1	0	-5	T
1	PS_CF_1	6.06405	1	0	1	0	-4	V
6	PS_AF_1	6.06405	0	0	1	0	5	T
9	PS_AF_4	6.06405	0	0	1	0	5	T
8	PS_AF_3	6.06405	0	0	1	0	10	V
10	PS_AF_5	6.06405	0	0	1	0	10	T
13	PLGA_DA_2	8.22944	0	0	0	0	15	T
20	PGMA_PEG_P	6.98282	0	0	1	0	20	V
12	PLGA_DA_1	8.22944	0	0	1	0	45	T
7	PS_AF_2	6.06405	0	1	0	0	50	T

## Sheet: Table S5
Table S5. Statistical parameters were used in the study.
Description	Statistical parameter	Number of equation
To measure the goodness of fit of each model, we determined the correlation coefficient (R2, Equation 1) and the root mean square error of calibration (RMSEC, Equation 2).		eq.1
Here, yiobs is the i-th link of the observed (experimental) value of the property of the training set, yipred is the i-th link of the predicted value of the property of the training set, obs is the mean (experimental) value of the property of the training set, and n is the number of links in the training set.		eq.2
To verify this model, we check the stability of the sensitivity to the composition of the training set selection, for which we calculated the cross-validated coefficient Q2LOO (leave-one-out method) and the root-mean-square error of cross-validation (RMSECV), respectively.		eq.3
To verify this model, we check the stability of the sensitivity to the composition of the training set selection, for which we calculated the cross-validated coefficient Q2LOO (leave-one-out method) and the root-mean-square error of cross-validation (RMSECV), respectively. Both statistics were calculated according to equations 3 and 4. Where yiobs is the i-th link of the observed (experimental) v…		eq.4
Where yiobs is the i-th link of the observed (experimental) value of the feature of the training set, yipredcv is the predicted i-th link of the cross-validated predicted value of the feature of the training set, obs is the mean (experimental) value of the feature of the training set, and n is the number of links in the training set.		eq.5
External cross-validation was expressed in terms of Q2EXT (external cross-validation) and the root mean square error of prediction (RMSEP)		eq.6
